# Supplementary material for: Effectiveness and Safety of Preoperative Nutritional Interventions on Surgical Outcomes in Patients Undergoing Metabolic and Bariatric Surgery: A Systematic Review and Meta-Analysis
Source: Nutrients. 2025 Apr 30;17(9):1533. doi: 10.3390/nu17091533 (PMC12073371; doi:10.3390/nu17091533)
Supplement: Supplementary file 1 [file nutrients-17-01533-s001.zip]

Archive with 1 entries (1 files):
- nutrients-3571454-supplementary.pdf
